# Supplementary material for: Seed Germination and Seedling Growth Influenced by Genetic Features and Drought Tolerance in a Critically Endangered Maple
Source: Plants (Basel). 2023 Aug 31;12(17):3140. doi: 10.3390/plants12173140 (PMC10490246; doi:10.3390/plants12173140)
Supplement: Supplementary file 1 [file plants-12-03140-s001.zip]

Archive with 1 entries (1 files):
- plants-2514886-supplementary.pdf
